# Supplementary material for: Identification of the Marine Alkaloid Lepadin A as Potential Inducer of Immunogenic Cell Death
Source: Biomolecules. 2022 Feb 2;12(2):246. doi: 10.3390/biom12020246 (PMC8961536; doi:10.3390/biom12020246)
Supplement: Supplementary file 1 [file biomolecules-12-00246-s001.zip]

Archive with 1 entries (1 files):
- biomolecules-1560348-supplementary.pdf
